# Supplementary material for: Genome-Wide Analysis of Polygalacturonase Gene Family Reveals Its Role in Strawberry Softening
Source: Plants (Basel). 2024 Jul 4;13(13):1838. doi: 10.3390/plants13131838 (PMC11244104; doi:10.3390/plants13131838)
Supplement: Supplementary file 1 [file plants-13-01838-s001.zip]

Archive with 1 entries (1 files):
- plants-3029954-supplementary.pdf
